# Supplementary material for: Effect of Bi Addition on the Heat Resistance of As-Extruded AZ31 Magnesium Alloy
Source: Materials (Basel). 2023 Jan 21;16(3):996. doi: 10.3390/ma16030996 (PMC9919633; doi:10.3390/ma16030996)
Supplement: Supplementary file 1 [file materials-16-00996-s001.zip]

Archive with 1 entries (1 files):
- materials-2155588-supplementary.pdf
